# Supplementary material for: Standardizing social determinants of health data: a proposal for a comprehensive screening tool to address health equity a systematic review
Source: Health Aff Sch. 2024 Nov 14;2(12):qxae151. doi: 10.1093/haschl/qxae151 (PMC11642620; doi:10.1093/haschl/qxae151)
Supplement: qxae151_Supplementary_Data [file qxae151_supplementary_data.zip]

Archive with 8 entries (8 files):
- coi_disclosure Ganatra 2024.docx
- COI_SDOH_HealthAffairs_Scholar.pdf
- References.docx
- SDOH_Appendix_Table 1.docx
- SDOH_Appendix_table2.docx
- SDOH_Appendix_Table3.docx
- SDOH_Appendix_Table4.docx
- Supplemental file.docx
